# Supplementary material for: Compulsive alcohol drinking in rodents is associated with altered representations of behavioral control and seeking in dorsal medial prefrontal cortex
Source: Nat Commun. 2022 Jul 9;13:3990. doi: 10.1038/s41467-022-31731-4 (PMC9271071; doi:10.1038/s41467-022-31731-4)
Supplement: Supplementary file 4 — Source Data [file 41467_2022_31731_MOESM4_ESM.xlsx]

## Sheet: Figure 1e
Figure 1e
	WA	WQ	PA	PQ
	0.447659	0.250717	0.468563	0.403934
	0.810233	0.137052	1.15017	0.710366
	0.948877	0.133716	1.30936	0.51609
	0.55803	0.0932154	0.830949	0.477695
	1.03988	0.152034	1.31973	1.23204
	0.472371	0.105195	0.425405	0.285789
			2.12873	1.2118

## Sheet: Figure 1f
Figure 1f
	Wistar	P
	56.0063	86.2069
	16.9151	61.7619
	14.092	39.4154
	16.7044	57.4879
	14.6204	93.3554
	22.2695	67.1805
		56.926

## Sheet: Figure 1g
Figure 1g
	WA	WQ	PA	PQ
	67.3	46.4	21.2	55.7
	64	26.6	90.1	55.8
	125	54.3	105	80.4
	75.8	17.6	44.7	13.5
	160	59.7	121	91.1
	50.6	35.6	36.8	25.6
			254	139

## Sheet: Figure 1h
Figure 1h
	WA	WQ	PA	PQ
	0.530755	1.03168	1.20748	0.763063
	1.06057	0.232692	1.15163	1.73902
	0.446873	0.397236	0.480264	0.176817
	0.771644	0.860852	1.87054	1.73439
	0.257478	0.282464	0.791525	0.524468
	0.486015	0.788132	1.0059	1.11639
			0.212676	0.446659

## Sheet: Figure 1i
Figure 1i
	WA	WQ	PA	PQ
	0.4375	0.458333	0.291667	0.479167
	0.645833	0.375	0.729167	0.5
	0.645833	0.520833	0.958333	0.708333
	0.479167	0.1875	0.354167	0.3125
	0.854167	0.458333	0.645833	0.479167
	0.458333	0.479167	0.1875	0.333333
			0.958333	0.770833

## Sheet: Figure 1j
Figure 1j
	WA	WQ	PA	PQ
	0.677419	0.676471	0.576923	0.522727
	0.756098	0.655172	0.729167	0.827586
	0.607843	0.657895	0.575	0.555556
	0.71875	0.5	0.653846	0.714286
	0.525641	0.52381	0.645833	0.615385
	0.575	0.522727	0.714286	0.714286
			0.567901	0.619048

## Sheet: Figure3i
Figure 3i
	WA	WQ	PA	PQ
	1.55481	1.96644	1.95927	2.60933
	1.56358	1.87627	1.92259	2.6301
	1.58926	1.8876	2.04905	2.61082
	1.48731	1.91022	1.9261	2.58244
	1.5101	1.86797	2.00703	2.47544
	1.5033	1.92611	1.85858	2.54537
	1.53864	1.97383	1.92855	2.51884
	1.55938	1.99324	2.03898	2.52038
	1.61864	1.9621	2.04221	2.54333
	1.63451	2.02807	2.01365	2.49026
	1.62654	1.99491	2.0866	2.49207
	1.57899	1.95901	2.34607	2.3504
	1.62289	1.99811	2.36429	2.34581
	1.59678	2.04341	2.17805	2.3353
	1.61358	1.95909	2.13797	2.33222
	1.66209	1.90978	2.23615	2.45556
	1.64224	1.89253	2.17535	2.44355
	1.60036	1.87959	2.08789	2.37765
	1.55259	1.81108	1.98731	2.46989
	1.55139	1.77939	1.88451	2.37217

## Sheet: Figure 4d
Figure 4d
	WA	WQ	PA	PQ
	0.357476	0.420055	0.484195	0.284668
	0.653532	0.818623	1.09188	0.680786
	1.2648	1.53025	1.51449	0.875701
	1.2072	1.50776	1.30045	0.879727
	1.13269	1.44201	1.15081	0.826904
	1.05242	1.36991	1.02549	0.715069
	0.982183	1.27354	0.928023	0.671609
	0.91889	1.21892	0.832762	0.669279
	0.89308	1.16759	0.764073	0.648676
	0.87147	1.13247	0.773027	0.579904
	0.799357	1.14546	0.903751	0.621549
	0.75575	1.09382	0.980374	0.669313
	0.779924	1.05048	1.03036	0.672559
	0.786594	1.01368	0.901517	0.667142
	0.754892	1.00972	0.783467	0.612252
	0.744978	0.996221	0.687417	0.548111
	0.699274	0.926974	0.62515	0.551986
	0.697653	0.867341	0.591415	0.538759
	0.724701	0.836195	0.572361	0.527477
	0.69816	0.796675	0.617272	0.49325

## Sheet: Figure 4g
Figure 4g
	WA	WQ	PA	PQ
	0.3752	0.379305	0.42281	0.296049
	0.285704	0.298507	0.451839	0.27946
	0.263745	0.272759	0.414189	0.324013
	0.323472	0.305624	0.379727	0.299253
	0.356566	0.391289	0.44091	0.309227
	0.377178	0.432272	0.413264	0.312076
	0.4525	0.457255	0.397963	0.34996
	0.496811	0.450843	0.373805	0.340998
	0.530836	0.472985	0.369014	0.302931
	0.515727	0.454367	0.441299	0.257813
	0.373847	0.39084	0.498818	0.28274
	0.293337	0.333048	0.517954	0.278254
	0.306987	0.320159	0.433302	0.270544
	0.365581	0.322169	0.359986	0.307264
	0.392728	0.358801	0.375668	0.341863
	0.423573	0.395579	0.378327	0.367599
	0.437366	0.448992	0.35415	0.411094
	0.458684	0.494382	0.397852	0.429355
	0.40533	0.495044	0.36647	0.411537
	0.446867	0.461761	0.44625	0.423159

## Sheet: Figure 5j
Figure 5j
	WA	WQ	PA	PQ
	1.71162	1.93483	1.27714	1.25304
	1.70332	1.96158	1.34954	1.32825
	1.64111	1.99817	1.29642	1.23192
	1.6515	1.99421	1.27088	1.24444
	1.71343	1.9142	1.37212	1.16333
	1.70334	1.87997	1.43098	1.13391
	1.62819	1.84493	1.3776	1.12347
	1.61631	1.93762	1.44203	1.17954
	1.69011	1.90789	1.35239	1.16206
	1.6767	1.89333	1.42483	1.19073
	1.6601	1.86988	1.361	1.10349
	1.70329	1.89763	1.31463	1.10634
	1.6835	1.96559	1.29311	1.17348
	1.72069	2.04817	1.27285	1.23775
	1.68377	2.01534	1.36729	1.29713
	1.65694	2.05647	1.31431	1.32671
	1.6577	2.06614	1.33438	1.36168
	1.68849	2.03449	1.46327	1.32022
	1.72923	2.06691	1.42775	1.30033
	1.75556	2.08206	1.39076	1.25183

[truncated: 19 more sheets: Figure 6d, Figure 7a, Figure 7c, Figure 7d, Figure 7f, Figure 7h, Figure 7i, sFigure 2, sFigure 12, sFigure 14d, sFigure 14e, sFigure 15a, sFigure 15b, sFigure 16a, sFigure 16b, sFigure 17a, sFigure 17b, sFigure 22a, sFigure 22b]
